# Supplementary material for: Cord blood IgA/M reveals in utero response to SARS-CoV-2 with fluctuations in relation to circulating variants
Source: Nat Commun. 2025 Apr 14;16:3551. doi: 10.1038/s41467-025-58768-5 (PMC11997084; doi:10.1038/s41467-025-58768-5)
Supplement: Supplementary file 4 — Source Data [file 41467_2025_58768_MOESM4_ESM.csv]

Sample Reference	IgG_R	IgG_N	IgG_S	IgA_R	IgA_N	IgM_R	IgM_N
1	11613	35	1239
2	550	92	27
3	3145	11	113
4	9	70	7
5	13621	115	3046
6	490	331	59	3	2	8	16
7	1547	162	46
8	4752	119	610.5
9	2038	319	88	7	3	10	38
10	743	222	43
11	15539	81	1460
12	11	22	5
13	16	23	13
14	11486	123	1804.5
15	14581	124	2582
16	16271	2220	5956	4	2	7	16
17	14564.5	1359.5	2825.5	7	4	7	28
18	2660.5	140	159.5
19	13216.5	917	5908	52.5	3	5.5	11.5
20	11966	29	1298
21	8316	25	760
22	13108	376	3308	22	2	9	12
23	11979	325	1032	6	2	7	10
24	14019	839.5	2557.5	5	3	12	15
25	1963	84	122
26	2127	826	98	2	2	11	20
27	8342	14	774
28	19948	2498.5	4299	4	2	6	16
29	1632	8	103
30	19612.5	704	6080	1791	23	150	225.5
31	10284	99	1020
32	1753.5	725	49	3	2	7	8
33	5427	541	429.5	6	6	17	37
34	2156.5	598	119	6	7	11	15
35	4023	2281.5	34	2	2	19	19
36	112	365.5	10	3	2	9	12
37	5359	1300	743	3	2	6	19
38	2200.5	474.5	246	6	6	10.5	23
39	15	18	7
40	1740	1432	71	3	2	8	15
41	14225.5	1175	1774	2	2	9	69
42	29	29	35
43	11	12	10
44	4448	155	299
45	1470	20	170
46	22	32	18
47	5253	26	499
48	71	97	13
49	415	79	10
50	33	17	24
51	13538	40	1918.5
52	20444	933	5333	4	2	6	14
53	49	33	13
54	613	99	45
55	7345.5	1675	408	3	2	13	37
56	1970	625	160	5	3	56	87
57	23503	536	10925.5	13	9	6	15
58	793	21	50
59	20470.5	234	3996
60	23222	54	6333.5
61	3088	964.5	338	2	3	7	21
62	2790	1430	112.5	112	24	362	157
63	26	56	20
64	23002.5	630	6057	9	9	10	35
65	1203	1642.5	59	84	42
66	6668	1098	490	5	3	16	28
67	22306.5	80	5081
68	1539	93	64
69	13	21.5	9
70	1762	416	83	8	9	9	15
71	1802	298.5	110
72	12914	240	1476
73	18986.5	18	3027
74	30	170	14
75	4870	663	199	10	10	7	17
76	4515	223	169
77	24	50	13
78	4401	2055.5	210	3	3	16	34
79	5258.5	866	143	4	2	4	15
80	8535	13	431
81	17557	69	2412.5
82	22363	251	11957
83	9012	44	979
84	2823	409.5	195	8	8	35.5	25
85	1358	2768	53	2	1	11	26
86	23320.5	87	3490
87	23112.5	10307	3049	470.5	11	38	18
88	10936.5	1822	1165	3	1	6	8
89	23136	12133	8294.5	3	2	5	5
90	6309	460	207	6	7	7	20.5
91	22888.5	121	4041.5
92	6510.5	133	291
93	20775	5200	4404	3	2	4	9
94	1150.5	157	67
95	13050.5	488.5	1132	9	7	9	26
96	20142	392.5	3299	7	6	6	13
97	4435	1063	140	2	2	7	11
98	435	97	26
99	19119.5	40	3354
100	17894	807	2534	9	2	5	8
101	23423	544	6668	3	2
102	20	33	16
103	6631	210	283
104	20312	12	2529
105	38	225	7
106	20346	925.5	4347	4	3	9	32
107	14020	227.5	1676
108	2568.5	4365	155	2	2	7	19
109	2669	5420	34	2	3	10	26
110	4045	405	234	8	8	109.5	45
111	2878.5	648	116	7	8	10	23
112	1410	66	65
113	22863	767	14272.5	29	3	9	33
114	60	99	11
115	4913	15	383.5
116	14890	6075	1765	874.5	14	26	28
117	2620	400	241	3	2	5	9
118	758.5	66	59
119	16187	294	4003
120	14513	172	5295
121	8455.5	37	665
122	21728	1336.5	4751	7	2	4	8
123	12841.5	277	1302
124	179.5	1036	9	2	2	13	23
125	19238.5	299	4511
126	5735	1496	450.5	2	2	5	20
127	5258	1321	406	2	2	4	13
128	39	570	24	11	11	8	14
129	21642	961.5	4780.5	5	2	5	7
130	5697	1063	520	3	2	3	8
131	6709	1199.5	474.5	4	2	14	13.5
132	7365	67	1548.5
133	8844	647	534.5	7	7	11	20
134	6537.5	1263	507	3	2	4	12
135	7492	42	895
136	17410.5	138.5	3986
137	30	76	419
138	7621.5	1998.5	438	3	2	7	17
139	5648	22	874.5
140	3655.5	17312	275	5	3	4	9
141	24	19	10
142	840	88	75
143	22501	12163	5918	3	2	5	11
144	20488	1857	4444	2	1	3	6
145	19272	358	6036	8	6	10	28
146	17386	17467	3114	539	227	37	30
147	13	19	7
148	4470	1885	165	50	9	29.5	15
149	19355	3092	13815.5	3	2	4	7
150	276.5	70	23
151	7386	336	433	6	7	11	24
152	15087	72.5	1814
153	2882	408	265	6	6	12	25
154	19856	12093	3058	15	2	13	11
155	19217	15822	3945.5	20	3	11	12
156	21187.5	1332	4376	43	1	4	7
157	24097.5	547	11268.5	9	7	9	25
158	13086	10665	1147.5	3	1	8	11.5
159	20	141	15
160	15	13	6
161	12958	570	1626	10	8	9	27
162	511	488.5	17	9	3	70	28
163	5932	480	456	8	8	9	19
164	983	2993	38	2	2	13	15
165	108	80	77
166	28	60.5	9
167	4415	10.5	309
168	17405.5	1061	7358.5	3	1	4	25
169	12911.5	580.5	1922	26	10	12	32
170	16629	16151	4059	9	3	7	10
171	16895.5	11142	2435	31	5	3	4
172	15801	839	4799	3	1	5	7
173	4564.5	60	629
174	16600	1440	6438.5	15	2	4	10
175	16184	681	4874	9	6	7	40
176	20520	584	6787.5	16	5	6	21
177	22197.5	678.5	7692.5	8	2	4	13.5
178	18781	11695	6799.5	30	2	5	24
179	20719	159	4858
180	97	2936.5	14	3	3	10	13
181	12971.5	58	10372
182	24236.5	3506	8395	17	7	7	22
183	4081	12127	350	7	7	13	21
184	14813.5	12616.5	2251	8	7	9	26
185	335	4949	54	3.5	2	5	10
186	15930	47	6261
187	3256.5	1082	213.5	7	7	14	28.5
188	932	5954	55	3	2	4	10
189	13908	13629.5	4345	4	3	7	8
190	16511.5	108	1574.5
191	22226	18909	8573	4	2	6	6
192	15288	1212.5	5416	127	7	87.5	8
193	13762	15	4381
194	8053.5	268	348.5
195	13636.5	11985.5	3295	6	2	5	8
196	24321	10273	8942	9	2	7	15
197	9852	6597	1100	9	2	5	11
198	935.5	6929	50	2	2	6	10
199	13297	462	2699	27	9	11	18
200	14345	12812	5243	3	2	9	10
201	14427	22	5426.5
202	1167	533	152	7	6	12	31
203	14414	9091	3085	2	2	3	5
204	22615	12859	4073	15	1	6	13
205	18214	16011.5	2912	6	2	5	9
206	17021.5	13496	6039.5	6	6	11	22
207	2752	77	218.5
208	18133	5558	10973	55.5	6	7	11
209	17650	18224	4325	7	6	6	14
210	9656	996	1647	11	6	8	26
211	18812.5	158	5027
212	16589.5	7653	6286	5	5	10.5	15
213	15589	13531.5	11097	19	6	6	15
214	18553	173	4623
215	191	2620	70	7	7	8	13
216	19541.5	18513	4991.5	5	2	8	28
217	6055	850.5	488.5	5	2	13	25
218	21356	18070.5	8108	14	4	6	15
219	21621	241.5	10392
220	20581	1017	5798	6	2	5	10
221	1238.5	5698.5	294.5	2	2	4	8
222	20322	1556	5133	40	15	61	40
223	20924	17960	7257	12	4	5.5	14
224	2310.5	336	216	3	3	15	22
225	20062.5	605.5	5192.5	10	3	8	21
226	265.5	2835	59	2	2.5	11	22
227	6365	51	948
228	1331	983.5	125	2	2	11	20
229	12430	27	2481
230	11257	95	1142
231	7123	10334.5	1005	4	2	5	14
232	21413.5	3033	10260	6	2	5	16
233	14252	15882	1772	8	4	9	43
234	17891	253	4716
235	29	79	9
236	12529.5	160	2020
237	2913.5	1261	266	2	2	6	36
238	10962.5	3409	1971	3	2.5	10	16
239	1671	4332.5	88	3	2	8	17
240	20226.5	249.5	8787
241	16902	8342	3279	8	2	7	11
242	20260	13423	5371	9	2	8	36
243	17000.5	13197	2742	29	6	7	17
244	20813	3941	6516	5	2	9	35
245	180	762.5	43	2	2	13	16
246	6820	1342	2734	4	2	8	16.5
247	14979	5438.5	3879	24	2	6	17
248	673	129	94
249	10366.5	2312	1581	2	3	6	24
250	527	4024.5	128	3	4	149	47
251	68	63	12
252	16210	5135	2532	4	3	9	24
253	16926.5	10142.5	3062	7	2	5	12.5
254	11453.5	60	2744
255	18621.5	6802	5897	6	2	7	45
256	21425	190	8184
257	152	2259	86	2	3	28	40
258	18652	4836.5	4666	3	2	9	45
259	21075	4083	5818.5	9	2	5	18
260	21085.5	171.5	9968
261	12444	11064	1479	3	2	8	11
262	12854	4413	1894.5	432	23
263	4878	6095	945	5	8	128	63
264	20109.5	4446.5	15901	4	2	6	28
265	888	3772	105	2	2	11	23
266	1445	8391	484.5	2	2	10	18
267	21893	10044.5	10295	3	2	5	46
268	20895	6959.5	12425.5	4	2	7	53
269	20824	10096	6032	66	3	11	27
270	12545	18382	1355	7	6	8	10
271	18471	14936	4459	25	9	9	11
272	5160.5	29	819
273	22005.5	1481	7946	7	2	5	14
274	19968	4410	6305	5	2	5	10
275	19424.5	12416.5	5724	6	4	7	14
276	6060	433	572	8	4	8	15
277	21347	1253	8518	8	3	5	8
278	5385	62	37
279	14132	1092	9183	10	4	6	13
280	12528	9069	2029	3	2	7	23
281	10772.5	457	2375	8	3	9	22
282	9371.5	5363.5	1761	10	2	7	12
283	19950	6621	5136	4	2	7	11
284	167	2914	41	2	3	22	21
285	104	1115	28	2	3	4	11.5
286	9528	11746	950	26	4	23	18
287	20659.5	4389	10261	45	4	7	12
288	2466	50	332
289	21258	3134	8677	15	2	5	15
290	10463.5	5069.5	2495	3	2	5	12
291	9114	5828	1775	3	2	4	9
292	7344	4488.5	1362	6	2	7	8
293	23302	18720	9098.5	4	2	5	11
294	23718.5	5859	11259	32	4	14	13
295	221	2675	34	3	3	6	9
296	10975	1378.5	6438	50	4	9	16
297	9758.5	2073	3224	7	2	5	21
298	7561	887	2193	4	2	4	7
299	9325.5	2680.5	2563	7	2	6	9
300	8534	34	2768.5
301	557	85	38
302	10221	1192	2703.5	5	2	5	16
303	14231	6863	5255	6	2	5	13
304	9058	3082	1730	218.5	5	43	27
305	6647	2488	1029	10	3	5	9
306	364	95	459
307	21072.5	989.5	7801	4	2	5	14
308	21702	316	6081.5	15	2	6	23
309	2823	16	405.5
310	86	228	9
311	11270	1642	6035.5	5	2	5	15
312	6653	63	1668.5
313	8033	446	2977	3	2	3	7
314	19527.5	4304	9578	7	2	12	13
315	305.5	625	29	2	2	7	19
316	9484	2548	6061	8	3	4.5	9
317	1608	503.5	74	3	3	12	20
318	5606	516.5	901	4	3	4	7
319	5486	105	767
320	10171	3245	3493.5	21	4	6	14
321	7908	545	2723	6	3	6	12
322	6538	1031	517.5	21	4	11	14
323	249	4133	164	3	3	8	22
324	4555	1400	570.5	3	4	9	22
325	542	4893	264	3	3	8	12
326	22935	837	9037	5	3	6	12
327	9025	531	1248.5	3	3	8	16.5
328	20676.5	7214	5610	117	4	18	36
329	11610	1959	1591	4	3	7	13
330	14737	87	2338
331	20655	12105	5415.5	7	3	6	11
332	18134	7810	4220	3	3	10	33
333	1007	2257	134	4	6	58	18
334	2332	869.5	272	3	3	7	10
335	2148	109	349
336	7075	804	636	4	4	9	16
337	23006	15745	9052	8	4	7	15
338	14328	9950	2415	4	3	7	21
339	8242	8308	1453.5	293.5	26	266	55
340	6828	9596	1040	682	6	71	26.5
341	12379	6109.5	1821	3	3	8	25
342	22694	2140.5	7450	5	3	4	11
343	23495	1325	10856.5	6	4	5	19
344	19265.5	1276.5	5608	5	3	12	47.5
345	191	2356	65	3	3	7	11
346	15100	4835.5	2610	3	2	3.5	11
347	342.5	577	68	3	3	6.5	9
348	21613	253.5	6532
349	20574	186	6080
350	23241	12315	8196	4	3	7	23
351	627	1932.5	122	3	3	8	21
352	15	158	4
353	210	848	90	3	3	7	17
354	18190	166	5759
355	24210	6561.5	10674	17	3	7	16.5
356	15186	50	4185.5
357	13036	9742	2219	5	3	5	10
358	19715.5	9463	8101	178	16	32.5	42
359	23956	4969	14295.5	5	3	5	8
360	23891	1643	7301	27	20	8	25.5
361	23947	1803	12630	20.5	4	7	26
362	18458	622	8224.5	3	2	3	23
363	5119.5	82	656.5
364	21528	5301	4318	5	3	8	22
365	22730	1294	6838	11	3	5	11
366	1278	57	187
367	6665.5	382	723	2	3	17	25
368	7046	11193	494	3	3	7	16
369	11664	3544.5	1248	3	3	6	21
370	15950	5455.5	2332	39	5	8	22
371	21436	2602	7088.5	24	4	7	13
372	19363	4994	3114	6	3	5	17
373	18393	10292.5	6597	4	3	6	17
374	14601	8754	2386	5	3	5	8
375	20777	540	14041	6	3	4	11
376	20597.5	133	5932
377	215.5	773	50	3	1	4	15
378	18202	371	3033	5	2	6	16
379	1943.5	20	217
380	15759	10309	2800	8	2	7	38.5
381	10895	1566	781	50	3	20	39
382	19475	2459	5642	6	5	5	21
383	18682	417.5	3271	5	3	10	75
384	16767	1485.5	2371	23	2	4	9
385	246	254	469
386	2655	270	156
387	21979	50	10281
388	6242	37	838
389	18393	7049	3051.5	6	3	6	7
390	2197	46	209
391	20888	7859	5724.5	7	2	6	11.5
392	370	1270	2903	3	2	6	17
393	20347	372	9061.5	7	3	6	18
394	18826	1824	4667.5	73	3	5	13
395	21581	5528.5	6535	17	4	7	19
396	22329	127	8166.5
397	19914	778	4313	8	2	6	18
398	22405.5	4979	8184	61	6	7	17
399	72	773	15	2	2	5	9
400	5881	16	661
401	19465	4187.5	4769	6	2	7	22
402	17628.5	3256	3588	8	2	5	15
403	19671	8899	5151.5	30	5	9	12
404	14958.5	1192	4454	5	3	4	9
405	14330.5	2205	2360	3	3	5	7
406	1335	5459	91	2	2	4	7
407	1806	5510	91	3	3	3	7
408	19926	10308	5196.5	5	3	5	11.5
409	20606.5	6239	6320	4	3	5	14
410	163	334.5	45	3	3	4	8
411	20542	202	6946
412	21361.5	6276.5	7063	4	3	4	12
413	18565	3467	3875	5	2	3	7
414	629	78	95
415	11386	9249	5073	4	3	8	13
416	14229	90	2580
417	21447.5	7849	5234	5	3	4	7
418	20272	6571	5458	4	3	4	8
419	2002	3489	197	5	10	9	13
420	7237.5	5480.5	811	6	3	8	15
421	18695	1278	4087	29	12	165.5	95.5
422	4938.5	2625	638.5	5	3	8	15
423	12666.5	2063	2850	8	3	10	20
424	11336	3803	1380	5	3	8	16
425	17709.5	9939.5	2722	25	4	9	13
426	14496.5	5209	2261	14	4	9	16
427	16354	3883	3352	5	4	7.5	12.5
428	8834	93	913.5
429	166.5	124	11
430	20298	10443	12394	13	5	10	21
431	20019	9116	6107	7	4	9	17
432	12515	4711.5	2670.5	7	3	6	11
433	10365	5357	1218	6	4	9	14
434	9890	236	1734
435	13277	1152	3016	5	2.5	5	21
436	22630	957	14873	14	4	14	24
437	363	1993	77	3	3	4	13
438	16412	5514	2780.5	9	5	7	11
439	9106	223	1482
440	378.5	315	73	4	4	8	18
441	7570.5	1910	976	226	6	21	31
442	7905	1120	1036	5	3	6	8
443	17110	1702	3480	6	3	8	15
444	11388	6561	3247	7.5	4	9	18
445	941.5	544.5	266	3	3	5	12
446	7201	1176	830.5	6	3	8	14
447	19773	19837	5309.5	8	4	7	15
448	309	2279	54	3	4	9	24
449	14825.5	5339.5	4481	61	19	108.5	96
450	5663	37	1039
451	4793	178	579
452	10556.5	8291	1793	8	4	9	11
453	8864.5	534	1902	4	4	7.5	12
454	14765.5	6188	2542	5	4	9	20
455	13576	5385	4671.5	7	4	10	23.5
456	19163	12358	5335.5	5	4	7	17
457	10205	9479	1865.5	6	5	6.5	11
458	9173.5	712	1699	5	3	9	20
459	2567	1782	459	3	4	8	24
460	15316	1474	6899	8	4	8	17
461	9299	74	1527
462	20080	7955	8050	7	4	7	29
463	18344	2997	4097	6	3	8	16
464	13	16	7
465	3188	538	315	3	3	6	13
466	16688	2018	6668	8	3	9.5	25
467	4277	5945	419.5	3	4	5	15
468	10960	468	3689	208	19	20	32
469	8605	12937	3245.5	27	8	6	17.5
470	3267	538	231	96.5	11	65	31
471	7169.5	20.5	935
472	9252	3181	1485.5	12	9	19	54
473	21617	2018	7386	12	8	6	32
474	19649	3444	8822	125	19	29	25
475	317	83	110
476	2666.5	871	188.5	5	4	8	17
477	17310.5	115	3909.5
478	5881	572.5	411	36	4	29	36
479	357	3127	189	9	22	243	52
480	11774.5	10169	1738	29	3	9	26
481	17350	638	3285	21	4	7	36.5
482	9953	542	1165	3	2	6	24
483	9793.5	783	882	4	3	5	12
484	9193	317	1074.5	285	7	171	62
485	17469.5	4686	4269.5	5	2	5	13
486	18901.5	1342	4498.5	5	2	7	27
487	13702	46	2417
488	21339.5	1574	10318	35	2	6	36
489	20458	3189	8744.5	17	3	5	20
490	20044	9575	11220	5	2	7	67
491	7679	481.5	606	4	3	8	57
492	12911	4239	4518	8	3	6	42
493	12859	402	1636	6.5	3	8	29
494	21042	300	8101	7	4	5	24
495	17840	50	4718
496	21898	715	8652	4	3	5	45
497	81	231	21
498	20794	369	7457	8	2	4	32
499	19271	479	5200	6	3	5	36
500	19497.5	238.5	7912
501	20302.5	1178.5	9739.5	20.5	4	4	23
502	19872	1440	6191.5	13	2	4	24
503	19036	903.5	4712.5	8	3	6	16
504	15606.5	4680.5	2055	7	3	5	13
505	21310.5	249	7362.5
506	19820	8407	4585.5	17	4	10	28
507	10561	5792	1149.5	4	3	9	35
508	7237	2729	782.5	4	3	4	7
509	19609	20123.5	7053	9	4	5	8
510	20145	20773	7300	57	14	9	16
511	288	1176.5	58	4	4	3.5	11
512	20722	285	6430
513	256.5	7818.5	29	3	3	9	17
514	21328	20426	7613	6	2	6	14
515	18917	428	4591	4	4	9	28
516	18944	485	4796	4	3	7	44
517	15815	1097.5	2678	4	2	7	21
518	16897	6089	3894	6	12	5	19
519	16534	5062	7252	4	2	5	22
520	14134.5	10081	1397	5	3	6	18
521	14397.5	1707	2084	5	4	8	42
522	17219	626	2564	5	3	4	23.5
523	5269.5	1180	454	5	5	7	14
524	17943.5	410	3356	14	4	4	14
525	21866	5170.5	6189	9	2	5	25
526	10422	175	1599
527	19	109	15
528	12018	343	1294.5	4	3	5.5	12
529	19309	118	4952
530	20404	532	4878	4	2	3	12
531	7306	8676	2104.5	4	4	12	28
532	16637	19533.5	3640.5	31	7	7	8
533	15871.5	322	2720	14	5	9	21
534	20566	8092	4713	4	3	4	14
535	14065	2209	2229	9	2	4	24
536	19500	17987	5055	87	8	7	19
537	19805	1347	6474	377	13	12	56
538	252	807	106	2	2	7	29.5
539	21546	730	10756.5	57	4	8	33
540	14962.5	4332	3840.5	3	3	5	20
541	8764	523	667	3	2	4	18
542	9423	326.5	1031	22	3	5	4
543	15918	11458	3807	5	3	7	16
544	19050	1331	4499	6	3	5	22
545	10030	335	818	6	2	12	48
546	22200	2701	5762.5	4	2	4	21
547	18456	13730	8479	226.5	6	28	24
548	17061	150	2237
549	20880.5	2509.5	6853	85.5	3	5	27
550	8646	1823.5	1306	11	2	4.5	9
551	13239.5	2733	2228.5	5	2	4	21
552	13961	539	2853	8	4	22	35
553	13337.5	2392	6763.5	10	2	4	14
554	369	784	47	4	2	6	14
555	8198	1796	764	5	3	6	26
556	17128	30	5642
557	11440	2010	5075	6	2	12	16
558	15328.5	15732	5811	4	2	4	7
559	14207	1858	1896	8	3	5	21
560	3630	1703	154	9	4	24	48
561	9860	4554	1215	29	5	13	46
562	11687.5	8241	2215	6	2	15	18
563	8267	2693.5	857	4	2	7	29
564	50.5	262	52
565	11149	3783	1817	5	2	5	9
566	5601	501.5	566	3.5	2	5	21
567	12217	406	4085	5	3	5	24
568	11446	202.5	1465
569	5828.5	7947	1049	3.5	2	6	6
570	13400.5	4694	3428	9	3	4	16.5
571	13217	616.5	2203	4	3	5	22
572	10055	1189	833	359	5	31	31
573	12899	5173	3494	4	3	5	16
574	10397	3681	1964	4	2	7	18.5
575	5776	1072	362	7	3	6	19
576	10525.5	1655	2251	5	2	4	14
577	14949	484	3760.5	11	2	7	38
578	10527	143	1534.5
579	5393.5	964.5	353.5	5	2	5	13
580	13198	1561.5	2860	9	2	5	17
581	9721	508	1263	6	2	4	5
582	5394	6775	838	3	2	5	9
583	11156.5	7749.5	2721	4	2	5	11
584	13880.5	841.5	2248	4	2	4	19
585	3284	3885	452	3.5	2	8	20.5
586	12631	2085.5	1993	4	2	3	8
587	11125	1406	1468	107	12	122	64
588	536	250	48
589	6731.5	97.5	586
590	9540	5761.5	774.5	720	23	110	92
591	11304	203	2101.5
592	8444.5	1410	877	4	3	5	14
593	7904	3679.5	853	5	2	5	15
594	9806.5	80	1450
595	11056.5	6928	1427	4	2.5	8	33
596	4986.5	354	473.5	3	3	12	26
597	19227	2388.5	5449.5	8	2	5	25
598	19041	959	4125.5	9	3	6	29
599	17252	4760.5	6331	4	2	4	18
600	19519	7931	5327	9.5	3	7	30
601	2541	495	395	3	2	14	96
602	11562.5	434.5	4458	10	2	14	78
603	18296.5	5604.5	6299	5	2	6	21
604	10676	650	1619	6	2	13	99
605	11773	5524	2234	8	2
606	5217	4097	272	5	1	8	27
607	3936	31	295
608	10961	4042	1536	3	2	4	43
609	488	2219.5	15	9	4	5	10
610	111	296.5	43.5
611	19405.5	11259	2995.5	6	2	5	31
612	6001	6132.5	412	16	4	14	87.5
613	4959.5	341.5	619	5	3	16	74
614	17789.5	5882.5	6027	15	3	13	42
615	12458	2002	3471	7	29	15	97
616	10269	7847.5	2127	91	4	25	26
617	10259	1695	979	19	2	7	76
618	140	567	48	3	2	16	60.5
619	12110	79	2030
620	4512.5	395	322	8	5	7	11
621	7981	5254	891	6	2	11	44
622	12816.5	276	4572.5
623	2909	1970	481	5	2	11	96
624	9053	966	940	3	1	10	50
625	3668.5	373	208	3	1	10	53.5
626	10269	2670.5	2616	3	1	6.5	141.5
627	11198.5	205.5	1381
628	12417	1420.5	2295	23	13	8	62
629	16651	12074	4156	24	3	8	25
630	5779.5	1616	1442	3	3	11	117
631	4192.5	829	198	7.5	7	7	44
632	10928.5	6119	1165.5	4	2	5	11.5
633	2686	24	248
634	16100	4789	2886	599	15	130.5	47
635	20523	3289	4603	22	8	25	28.5
636	11472	537.5	1461	14	6	8	43
637	9588	386	1090.5	18	6	8	36
638	15655	1034	9831	12	7	5	40
639	13860	7455	2212	1169	41	843	521
640	15812	648	4386.5	17	6	4	12
641	12135	651	1809	11	1	6	40
642	10268	970	1345	3	2	7	57.5
643	14089.5	8027	2354	4	2	4	36
644	8035	1193	548	3	1.5	12	80
645	12192	14770	1835	8	3	10	51
646	17777	323.5	5269.5	44	5	13	114
647	15335.5	83	5334
648	12957.5	12389	2591	3	1	5	32
649	18264	294	4763
650	5877.5	392.5	334	3	2	13	133
651	7989	13217	968	3	2	9	18
652	16638	5747	3990	4	2	6.5	39
653	7474.5	9752	1329.5	3	2	18.5	55
654	10405	1490	1295	3	2	10	56
655	10032.5	78	1338
656	18258	14230	5568	3	1	3	16
657	11552	1310.5	1658	17	2	8	122
658	15197.5	131	3027
659	13323	351	2129	3	1	7	76.5
660	16282.5	2116	6865	4	2	4	76
661	15792	2398.5	3484	6	2	8	77
662	16513	396	6247	454.5	57	57	30
663	16447.5	9317	3926	1064	14	150	132
664	18507.5	525	5538	6	2	6	111
665	12612	164	2048
666	9948	411	961	166	11	25	150.5
667	31	27	5
668	16541.5	12701.5	2791.5	5	2	5	24
669	15594	1180	5485	7	2	7	278
670	7408	24	1117
671	16140	15919	5174	11	4	10	28
672	156	77	6
673	17376	7334	3669.5	7	2	5	17
674	13768	2671	2411.5	6	3	6	21
675	12303	6785	1260	3	2	14	23
676	16552	520.5	3513	15	4	7	50
677	16470	363	4467.5	8	2	6	150
678	7073	24.5	747.5
679	9976	4667	1064	17	4	20	36
680	15049	123	3748
681	4545	1667	199	5	2	8.5	12
682	8822	174	507.5
683	13232	250	2815.5
684	7938	2152	687	3	2	6	12
685	15320	5744	5751.5	3	3	9	50
686	2958.5	26	357
687	15591.5	167	9158.5
688	6893	201	869
689	16053.5	3317.5	4724	5	2	4	11
690	11268	747	1519	3	2	7	122
691	11985	8152	1659	8	2	6	21
692	3739	62	164
693	11457	2339	9014	769.5	35	17	25
694	11895	5361	1516	5	2	10	18
695	9699	31	1279
696	8335	1264	963	5	2	4	11
697	13036	5260	1971	11	2	6	13
698	18975.5	1485.5	9691	7	2	4	11.5
699	157	441	23	3	2	5	10
700	12747	1556	2289	7	3	8	30
701	11067.5	1598	1134	5	2	4	16
702	13636	3296	2534	17	3	9	24
703	427	101.5	75.5
704	8654	7086.5	592	5	2	9	30
705	9293	764	978	5	2	7.5	17
706	10067.5	147	1325
707	14818.5	135.5	2537
708	154	55	22
709	16936.5	8775	4479.5	14	3	12	31.5
710	9802	341	1036.5	3	3	10.5	97
711	7581.5	6100	1157	17	3	7	29
712	5859	4808	863.5	4	2	6	16
713	18410	1349.5	6766.5	71	4	10	29
714	14768	8899	5969.5	4	3	7	22.5
715	8838	27	1796
716	4436	290	261
717	15451.5	8025.5	3240	12	2	5	21
718	1692.5	7595	376	32	46.5	111	48
719	11575.5	100	2047.5
720	17139	10115	4747.5	9	3	4.5	25
721	14485	276	3618
722	12936	8442	1897	7	2	10	43
723	12648.5	1774	4045	17	2	5	8
724	13638	811.5	3876	4	3	4	16
725	17324	1195	5206	5	1	4	15
726	5157	431.5	387	14	4	101	25
727	8076	761	794	5	2	5	14
728	12730.5	1661	2322	9	3	5	20
729	3379.5	268.5	187
730	12102	4331	2007.5	9	4	5	32
731	10739	129	1947
732	142	851	43	3	2	5	26
733	12024	919	1640	12	3	7	44
734	17940.5	4351	11311	16	3	7	17
735	333	332	35	20	25	175	26
736	9879.5	4478.5	2207	314.5	8	85	37
737	12693	423	1822	5	3	4	34
738	7216	536	1351.5	4	3	5	14
739	4476.5	272.5	642
740	17876	15174	4883	6	2	7	9
741	17516	4909	3466.5	27	3	5	25
742	1250.5	340	65	5	2	6.5	18
743	9090	3416	1075	8	2	8	37
744	10272.5	175	2973
745	11378	925	2065	2347.5	39	388	329
746	8976.5	3048	1552	9	2	10	36
747	11322	5435	1808	5	2	4	11
748	7311	463	913	29	13	43	62
749	21089	10357	7743	9	2	4	6
750	17580.5	7704	4507	5.5	3	5	14
751	60	321.5	14	3	3	8	9
752	1702	93	118
753	1555	51	103
754	8108.5	184	980
755	14767.5	11199	2613	2	2	5	8
756	20667	3574.5	6450	194	5	55	23
757	20029	8390.5	5038	4	3	5	9
758	4519	1860	647	3	3	4.5	5
759	9319.5	57	1421
760	16335	560	3113	6	3	7	12
761	7612	39	1028.5
762	19099	7379	4285	4	2	6	19
763	18458	2335.5	3515	24	4	15	19
764	4511	392	287	2	3	9	12
765	20487	6324.5	6595.5	4	2	5	8
766	6482	1726	428	3	2	4	7
767	13949.5	1100.5	1808	4	2	6	18
768	16058	7505.5	3049	2	2	8	10
769	16867.5	17768	3369	6	3	7	10
770	5465	1015.5	435	3	3	9	13
771	3634	656	269	2	2	7	9
772	17716.5	2150.5	4207	103	4	11	16
773	20647	6328	4656	3	3	6	13
774	22201	5480	8023.5	6	3	5	9
775	20187	9860	5215	5	3	5	13
776	22398	5600.5	12587	5	2	4	7
777	19633	6823	4194	4	2	5	11
778	114	879	19	2	2	5	8
779	13893	2352.5	3133	3	3	6	27
780	17874	108	7201
781	19848	7689	4783	6	3	3	9
782	10997	1590	1309.5	3	2	8	12
783	18685.5	1618	4357	8.5	2	8	18
784	15364	368	2257	4	3	9	42
785	15199.5	4495	2475	6	2	4	10
786	20861	12517.5	6152	7	3	6	11
787	18138.5	4227.5	4866	10	2	5	11
788	9171	2823	1229	3	2	6	9
789	11431	5504	2624	6	2	7	49
790	11870.5	107	2665
791	12683	554	3359.5	6	2	4	13
792	6373	174	748
793	3680	1521	333	19	3	4	6
794	20614	1908	7145	3	3	9	25
795	1962	1186	189	4	2	9	22
796	142	679.5	57	12	4	5	9
797	6582	5240	2628	4	2	6	39
798	9665	3690.5	1587	3	2	5	27
799	10358	212.5	2423
800	7691	6893	1518	18	2	12	16
801	9544.5	167	1604
802	5832	114	646
803	9304.5	2012	1399	77	7	20	39
804	9489	7518	1978	5	2	5	25
805	7389.5	1874	692	11	2	5	17.5
806	8522	320	1008	4	3	19.5	59
807	8595	667	1621	3	1	5	31
808	4462	5624	450	15	2	4	23
809	7249	965	913	6	3	6	18
810	3715	2923.5	240.5	4	2	6.5	25
811	946	41	109
812	2875	5147.5	1118	4	2	5	38.5
813	2628	216	206
814	4983	5020	506	5	2	6	34
815	3857	598	295	10	2	3	23
816	11526	9016.5	3007.5	11	2	6	23
817	1733	4734	514	5	3	7	10
818	1510	265	143
819	10947	2341	6645	5	3	6	27
820	9111.5	1393.5	1735.5	10	2	6	33
821	7733	555	877	14	2	4	8
822	7927	2683	801	4	2	6	54.5
823	10205	2093.5	5998.5	4	4	20	54
824	12760	3559.5	3605.5	4	2	5	22
825	11221	5769	3618.5	3	2	12	43
826	1599.5	9360.5	236	3	1.5	8	10
827	5357	1803	501.5	8	2	11	97.5
828	10992	4700	2050	4	1	5	29
829	10415.5	4945	3785	6	2	4	19
830	8429.5	4930	2717	172	22	6	28
831	11052.5	10670.5	3592	17	3	5	8.5
832	105	607	32	3	1	9	23
833	121	200	47
834	9265	1698	1437.5	4	2	14	73
835	7047	1347	784	9	5	78	32.5
836	4254.5	114.5	470
837	9014	4760.5	2465	4	2	7	40
838	9294	3994	3665	3	2	8	26
839	32	29	5
840	12015.5	1685	4021	5	2	5	22
841	9613.5	3126	1973	14	2	12	13
842	6170	1104.5	492	3	1	6	22
843	10979	8235	3464.5	8	2	11	28
844	8623	9321	2064	55	4	21	56
845	7127	1156.5	828	4	1	5	16
846	10640.5	1951	2169	12	2	7	41
847	2234	8413.5	532	4	2.5	22	66
848	8100	859	1029	3	2	5	14
849	4791.5	132	503.5
850	9800	1246	1673	12	1	4	19
851	9141	10942	2459	5	3	7	21
852	9438	710.5	1339.5	4	2	8	27
853	9196	4938	3469.5	225	26	19	30.5
854	11469.5	950	3132	4	2	8	37
855	9293	6360	1596.5	105	16	4	4
856	7849	369.5	1364.5	3	1	3	7
857	12947.5	681	3634	8	1	3	11
858	8829	2048	1254	3	1	4	4
859	5345	106	479
860	6240	2798	1756	3	2	3	2.5
861	6631	1398	787.5	4	3	10	23
862	8295	8949	6247	12	8	4	3
863	8419	1175	1570	9	2	7	41.5
864	10956	11050	4794	13	2	5	13
865	13220	1124	4955	3	1	8	48
866	235	4013	34	3	3	29	71
867	10504	462.5	2068.5	3	1	6	23
868	158.5	342	31	2	2	15	77
869	10708	3441	3009.5	4	2	10	46
870	5865	1765.5	590	39	5	9	21
871	11798	133	4384.5
872	16833	14123.5	5231	11.5	4	10	58
873	12387	469.5	3787	10	2	9	40
874	4303	694	189	4	2	7	19
875	19966	15771	6153	23	2	5	33
876	15289.5	612	2752	15	2	16	68
877	14855	4911	2717	12	3	17	83.5
878	16592	1237	3334	120	5	11	30
879	16995	2517	3741	15	2	10	13
880	16839	109	4960
881	8140	626.5	830	6	2	18	99
882	1791	3095	124.5	3	2	11	67
883	1113	1083	47	2	2	9	65
884	10295.5	133	1383
885	11033.5	10071	4700	3	3	7	6.5
886	17134	1814.5	6569	8	2	7	17
887	15877	3352	5914	14	2	15	24
888	13398.5	1118	1801.5	9	2	11	35
889	13524	12409	7536	12	4	12.5	29.5
890	14930.5	1454.5	3518.5	11	2	17	32
891	14221	763	5822.5	9	1	9	24
892	8796	315.5	995.5	4	3	5	13
893	14517.5	329	2356	4	1	7	34
894	17302	2553	6178	7	2	10	42
895	2844	112	440
896	17123.5	15783	7215.5	4	3	7	44
897	16506	11912	6151	29	10	17	34
898	13431	823.5	2373.5	11	2	11	24.5
899	13083	2001	6311.5	23	2	16	54
900	12376	10263.5	5768	16	4	13	24.5
901	10252	755	1125	33.5	5	20	27
902	6737	1876.5	784	4	2	19	60
903	18259	4985	7658.5	9	3	6	27
904	18869	14723	8944	10	4	10	13
905	14106	7293	9065	18	9	19	14
906	15058.5	6542.5	2616	15	3	18	70
907	12763	7329	1604.5	10	6	25	26
908	13972	293	2889
909	226	117	8
910	16129	11831.5	9008.5	8	5	11	13
911	15752.5	4482	3300	7	2	11	46
912	2337.5	5174	872	3	2	7.5	20
913	13214	1130	1791	4	1	7	15
914	15184	14760.5	4304	118	5	15	10
915	14396	12253	3728.5	8.5	2	9	26
916	10906.5	2182	1274	3	2	8	13
917	18489	915	10367	18	3	30	10
918	16184.5	9256	6186	5	1	4	22
919	17078	2498	5536	6	1	8	83.5
920	652	910	141	3	2	14	16
921	15361.5	7116	4695	6	2	8	88
922	15357.5	3370	5806	5	3	11	32.5
923	11767	944	1789	1109	13	4	11
924	12349	6749	2251	9	2	10	26
925	10605.5	9396	2637.5	4	3	9	20
926	15570	740	2905	8	2	7	30
927	15626.5	1468.5	3636	124	11	7	29
928	16010.5	616	6517	9	2	4	21
929	18586	14521	8287	5	1	5	19
930	19450.5	4579.5	8049	25	3	10	42
931	19361	5608	6042.5	15	2	12	58
932	15830.5	123	3734.5
933	18574	14262	6212.5	4	3	5	13
934	19847	6059	6721.5	5	2	5	24.5
935	16822	2632	4816	3	1	4	15
936	12221	3265	1945	19	3	15	42
937	19231.5	4476.5	5045	7.5	2	7	37
938	18719	546.5	5402	9	3	7	28
939	19096	165	4650
940	20092.5	5245	9067	8	2	4	38.5
941	17652	7657.5	3842	10	2	4	15
942	18610	6267	7335.5	9	4	15	37
943	13997.5	4207	2572	105	4	19	49
944	20100.5	3232	7190.5	4	2	6	28
945	9784.5	403	925	4	2	4	13
946	2423	5132	321	4	3	7	18
947	13901	2304	2011	17	2	7	16
948	20017	1786	9407	7	2	4	15
949	14242	16042	3015	17	1	6	9
950	19166	432	4618.5	11	3	7	30
951	13305	2270	1726	4	2	5	22.5
952	18812	902.5	4564.5	10	3	7	22
953	20168	2296	6296.5	4	2	4	14
954	20366	486	7661.5	7	3	11	8
955	17757	3864.5	3967.5	8	2	4.5	10
956	9397	6312.5	1587.5	10	3	5	12
957	12199	9919	1893	4	2	6	15
958	20391	6957	7628	5	2	4	11
959	17201	995	5704.5	10	3	4	10
960	15270	11709.5	3002.5	22	4	4	10.5
961	9892	198	2394.5
962	18449.5	1531	5450	129	7	29	38
963	10238	6347	1270	10	3	4	9
964	7409	1284	783	7	3	5	13
965	15299	17970	3590	144.5	17	9	26
966	12540.5	802.5	1971.5	4	3	3	8
967	17509	7965.5	7935	9	2	3	6
968	18961.5	2826.5	10460	408.5	9	8	14
969	16842	1620	3734.5	13	3	4.5	9
970	16006	1094	3211	4	2	4	10
971	13323	8651	3239	10	2	4	15
972	12122.5	757.5	1779.5	5	2	4	10
973	17930	6333	4027	8	3	4	12
974	15645	12956	4617	7	2	8	53
975	6183.5	585.5	1111.5	5	2	6	18
976	14723.5	1736	3805	4	2.5	9	32
977	18120	5472	5463	3	2	6	40
978	17944	10260	4580	3	2	5	15
979	3289	6782.5	792	3	2	12	54
980	17307	8346	5317	4	2	7	40
981	14431	531	2303	6	2	5	28
982	19628.5	12438.5	6342	12	3	6	13
983	11327	17287.5	1733	3	2	6	20
984	20181	18031.5	9141.5	6	2	6	12
985	688	822	102	4	4	12	21
986	9278.5	7047	1039	5	2	6	30
987	8501.5	957	920	4	2	11	80
988	11761	8699	1766	14	3	10	53
989	7199	5128	947	66	7	28.5	40
990	10207	16441	1460	6	3	8.5	21
991	13602	1989	3182	4	2	6	30
992	16372	10079	4434	3	1	7	28
993	19872	7665.5	10472.5	4	2	9	45
994	21052	232.5	7805
995	220	70	26	3	3	7	21
996	90	28	10	3	2	5	22
997	981.5	201	48	3	3	5	24
998	501.5	151	51	3	2	8	45
999	23407	1602	9524.5	13	2	6	8
1000	47	32	9	3	3	7	21
1001	7150	99	930	4	3	7	47
1002	22	61	9	2	2	4	22.5
1003	33	26	13	3	3	7	16
1004	24	41	17	3	3	7	19
1005	16863	901.5	7711	8	2	9	24
1006	4605	8336	167.5	3	3	17	41
1007	20824.5	1168	6904.5	13	2	5	19.5
1008	18235	124	4450	5	2	7	25
1009	5812	219	310.5	3	2	5	16
1010	5021	732	422.5	3	3	6	12.5
1011	6869	223	5183.5	92	13	71	79
1012	101	150	27	3	3	9	26
1013	5307.5	1334	642	32	7	140.5	76
1014	18	1609	8	3	2	4	5
1015	2704	536	183	2	1	6	25
1016	6054	2174	141	3	2	4	7
1017	14545	25	2731	4	2	6	26
1018	9189	275	4060	5	2	5	20
1019	15945	545.5	5668	9	1	7	31
1020	15741	47	4910	12	2	6	13.5
1021	46	50	10	3	2	5	16
1022	42	20	24	23	25	196	328
1023	10507	28	1701	3	2	4	6
1024	15555	91.5	1388	32	2	10	28
1025	14066	79	3021	39	3	10	26
1026	19903	477	11713	6	2	5	15
1027	2816	15	120	6	3	29	31
1028	4880.5	32	352	3	2	10	30
1029	12352	390	1064	3	2	6	54
1030	20074	846	3232	4	3	12	20
1031	2335	854.5	215	3	2	4	8
1032	14445	105	1342	3	2	7	10
1033	7845	1743	598.5	3	2	8	25
1034	4827	361	436	3	2	8	12
1035	4282	139.5	203.5	3	2	4	5
1036	16	33	12	4	2	11	19
1037	4604	248	202	3	2	10	32
1038	14684	57	1808	3	3	16	66
1039	12870.5	695	5265.5	4	4	5	11
1040	15446	17	2131.5	29	4	48	26
1041	9667	26	488	3	2	5	20
1042	16785.5	14200.5	4140	5	3	7	44
1043	1730	32	145	19	6	125	106
1044	6440	345	370	9	7
1045	19743	416	5969	14	2	5	29
1046	5801	48	550	3	2	8	16
1047	7041	503	404	3	3	6	20
1048	8769	1542	578	2	2	7	27
1049	5647	496	429	3	3	6	10
1050	10222	467.5	1562	3	2	4.5	15
1051	2025	98	60	4	2	13	54
1052	18831	860	4241.5	3	3	5	9
1053	5266	143	373	3	2	6.5	21
1054	16016	60.5	2098	4	2	4	14
1055	759	235	29	3	2	4	11
1056	5338	417	424	29	5	112.5	67
1057	10414	640	925	3	1	6	19.5
1058	56	200	246	3	2	11	35
1059	66	110	9	5	5	50	44
1060	15495.5	135	3586	11	3	7	31
1061	8177.5	177	523	3	2	7	20
1062	16000	25	4518	5	2	5	19
1063	8562	632.5	608	3	2	5	20
1064	9068.5	652	623	3	1	4	24
1065	15368	384.5	2682.5	25	6	31	43
1066	17427	1738	2582	4	2	9	68
1067	12473	3170	1109	2	2	9	14
1068	1098.5	129	121	45	4	60	66
1069	2104	547	191	4	5	94.5	112
1070	7471.5	11	1037	3	2	6	18
1071	6654	802.5	419	2	3	6	12
1072	16106.5	807	7092	186	3	16	20
1073	12105	29	2187	3	2	4	16
1074	17	18	11	4	3	7	17
1075	12547	1209	1365.5	2.5	2	9	21.5
1076	11025	43	1369	5	3	12	24
1077	4550	19	431	4	3	10	24
1078	17848	48	2427	6	2	5	34.5
1079	5349.5	456	372	4	1.5	6	14
1080	17477	666	7089.5	65	2	20	28
1081	654	528	78	3	3	9	16
1082	5007	269	602.5	4	2	9	30
1083	10	7	5	3	2	7.5	69
1084	16	15	10	3	3	8	35.5
1085	12826.5	734	12549.5	7	2	5	13
1086	8434.5	11	1067	4	2	5	20.5
1087	13437	269	7561	4	2	4	42.5
1088	18867	49	5868.5	7	4	6	85
1089	14817	469	4695.5	66.5	3	13	40
1090	11837	185.5	1949	17	5	18	27
1091	4063.5	52	330	3	2	10	30
1092	5730	820	140.5	2	3	7	19
1093	14	17	7	3	2	7	21
1094	8340.5	2284	3751	5	2	7	14
1095	15399	194	3754	3	2	6	13
1096	6871	479	790	6	3	9	27
1097	21070.5	34	8800	5	2	5	23
1098	8012	32	940	4.5	2	13	80
1099	8270	16	770	27	20	61	282
1100	7520.5	126	736	5	2	7	46
1101	14871	585	1624	50	3	7	15
1102	20524.5	388	3164	3	2	4	15
1103	23112	3771	3070	3	2	9	25
1104	14362.5	46	2276	6	3	4	32
1105	3375	186	137.5	5	3	23	142
1106	10837	557	945	3	3	6	40
1107	11343.5	597.5	1044.5	4	3	4	16
1108	5583	21	386	4	3	9	77
1109	6971	27	524.5	7	11	15	32
1110	6546	30	523	3	2	7	67
1111	21230	8025	8310	5	2	8	19
1112	3402	15	377.5	6	2	11	65
1113	1907	829	92	2	2	4	7
1114	16452	103	2561	4	2	7	37
1115	21330	407	6671.5	8	3	6	13
1116	5046	319	381	4	4	8	21
1117	8552	31	791	4	2	6	24
1118	19953	852	4590.5	4	2	7	14
1119	1525	1113	83	2	2	21	14
1120	24183.5	11619	9902	123	16	205	26
1121	23361.5	705	7418	5	2	6	17
1122	21647	313	2876	8	3	7	45
1123	16652.5	169.5	4721.5	390	7	14	34
1124	9200	12	1270	4	2	7	21
1125	18099.5	1430	2391	4	2	7	14
1126	16888	470	1599	3	3	4	10
1127	19503	2664.5	5727	43	6	11	49.5
1128	19560	10969	4243	4	2	8	8
1129	5697	2523	332	14	4	42	24
1130	20487	106	2477	4	2	6	16
1131	15873	16251	2284	3	2	8	14
1132	23519	32	6930	4	2	5	67
1133	152	22	15	4	2	10	49.5
1134	18009	16537	3943.5	44	2	10	11
1135	23789	922	6175	2	2	5	11
1136	19666.5	5903.5	4721	9	5	5	22
1137	1195	2307	375	2	2	4	6
1138	7025	60	761	3	2	6.5	33
1139	8319.5	26	746.5	3	2	6	34
1140	22850	17864	6092	4	2	6	17
1141	7148	54	3064	3	2	13	64
1142	13869.5	426	1229	10	4	9	21
1143	746	545.5	34	3	2	5	14
1144	21221	1101	8093	518	6	49	19
1145	16580	414.5	7398.5	4	2	5	20
1146	16027	17538	1998	4	2	8	15
1147	2566	157	223	3	2	7	23
1148	2563	163	233	3	2	7	25
1149	17881.5	17440	2096	3	2	7.5	10
1150	6577	432	379	10	3	9	11
1151	9808	464	1190	3	3	5	14
1152	505	2539.5	13	3	3	9	15.5
1153	19274.5	6226	4929	3	2	9	26
1154	19250	234	3547	4.5	3	6	28
1155	19473	1639	6635.5	13	3	9	10
1156	19895	1768.5	10765.5	18	2	6	9
1157	5937	91.5	491	5	2	6	42
1158	16291	614	7447	3	4	4	11
1159	9	7	7	3	2	7	17
1160	14264	327	1771	4	3	8	23
1161	18212.5	19158	2689	196	5	9	9
1162	9159	641	848	54	4	5	15
1163	20399	6229	12046	15	2	5	10
1164	21756	3533	10134	12	2	7	12
1165	10530	12047	2459	5	3	5	5
1166	17499	1796	5669.5	8	2	8	19
1167	23261	1706	8431	3	2	8	12.5
1168	9261.5	7484.5	1366	3	1	5	9
1169	6520	79	1040.5	9	2	14.5	60.5
1170	18180.5	17573.5	4823	6	2	6	7
1171	17	117	4	3	1	5	22
1172	13521	628.5	5093	5	2	4	10
1173	13260.5	2418.5	4442	4	2	4	6
1174	10891.5	123	5715.5	7	2	4	11
1175	2655.5	69	116	3	1	5	13
1176	23391	4330.5	10901	6	2	6	10
1177	13675	86	7482	5	1	4	7
1178	9863	12080	2218.5	3	2	7	9
1179	16969	403.5	2884	3	3	8	23.5
1180	9877	6260.5	4662	6	3	9	9
1181	511	5205.5	78	3	2	6	10
1182	10039	8196	5814	89	3	10	10
1183	8121	9139	1850	21	2	5	7
1184	8641	11484	755	16	8	9	9
1185	86	2478	9	2	3	11	14
1186	20219	2873	6793	4	2	5.5	10
1187	17243.5	1780	4930.5	4	2	5	10
1188	13030	5333	2363.5	289	12	140	32
1189	1921.5	9	276	3	1	14	68.5
1190	20479.5	10760.5	5835.5	20.5	9	17	43
1191	11876	4732	2698.5	19	2	9	12
1192	12339	100	2962	11	2	4	52
1193	21561	206	5838	32.5	2	7	53
1194	9064	52	1054	27	10	29	44.5
1195	13842.5	157	4310	18	7	8	33
1196	22272.5	1750	6281	433.5	9	23	43
1197	16843.5	16395.5	4034	2	2	5	6
1198	1365	42	269	3	3	13	21
1199	16971	21838	2589	4	2	4	7
1200	1025.5	11662	170	1	2	2	8
1201	18923	278.5	3462	3	2	5	17
1202	5046.5	330	757.5	3	2	5	9
1203	13	11	4	3	2	4	8
1204	10117	10581	2331	4	1	4	9
1205	22320	1142	9288	95	4.5	9	62
1206	85	1747	32	3	2	6	42
1207	11662.5	9597	3767	4	3	5	17
1208	12348.5	9794	3237	5	3	5	10
1209	21762	6536.5	7280	580	28	24	87
1210	14104	962	8767.5	4	2	7	23
1211	15226.5	913	9356	13	4	9	15
1212	11742	49	4192	3	2	4	4
1213	8988	71	3822	4	2	4.5	31.5
1214	20	377	10	3	3	8	10
1215	10578	2531	5752	6	1	5	5
1216	22361	1145	8226	7	4	8	37
1217	10401	1347	4808	5	2	6	37
1218	12757	7838	1999	8	6	6	28.5
1219	14411	10026	2423	26	10	10	30
1220	21057	15124	6618	7	2	5	21
1221	38	62	14	3	2	3	4
1222	9377	9941.5	1910	4	2	13	20
1223	10558	17184	1881	28	13	15	55
1224	3111	81	327	3	1	9	78
1225	11850	1551.5	4506.5	13	4	10	33
1226	16137	73	3462.5	19	5	19.5	61
1227	20630	4914	8420	7	2	3	19
1228	20652	17773	6231	6	2	5	19
1229	21853	3259	8468	4	2	4	99.5
1230	17216	1769	5798.5	7	6	22	148
1231	21091	2466	8871.5	13	4	11	39
1232	513.5	5118	252	6	7.5	18	31.5
1233	21056	11368.5	5652	27	3	5	14
1234	17839	14872.5	4291	15	11	16	31.5
1235	13340	79	4910	5	2	5	46
1236	22024.5	6036	10417	8	3	6	39
1237	7280	188	945	8	3	15	26
1238	12385.5	9615	1925	4	2	5	24
1239	21686.5	1094	8101	6	3	28	26
1240	18126	144	3589	4	1	4	15
1241	18836.5	58.5	5965	5	2	4	33
1242	12200	14313	1878	22	2	10	13
1243	5839	2792.5	975.5	12	8	5	13
1244	16516	10476	2985	13	5	8	23
1245	20764	4296	7274.5	4.5	2	4	11
1246	20648	15797	5754	5.5	1	5	18
1247	21309	2551	7685.5	23	12	18.5	80
1248	2663.5	1576	322.5	4	2	6	10
1249	7070.5	10283	1425.5	4.5	3	4	4
1250	10526.5	1415	3575	80	4	6	21
1251	12077	285	1807	3	1	8	27
1252	19174.5	412	4154	7	3	6	21
1253	4435	58	626	3	2	5	27
1254	14342.5	1427	2267	60	6	40	12
1255	12421	4151.5	5958.5	7	2	4	5
1256	16849	9572	3285	10	6	6	26
1257	18785	7001	4473	8	5	7	25
1258	10708	486	4433	9	6	5	31.5
1259	19468	1362	8412	3	2	3	6
1260	11873	519	2752.5	17	5	7	9
1261	19603.5	830	8971	5	1	3	10
1262	19890.5	18500	6599.5	20	7	7	18
1263	22518	1593	8112	8	6	7.5	34
1264	12032	945	2159	3	1	5	11
1265	120	1194.5	149	6	6	7	50
1266	18417	1163	3097	7	5	4	21
1267	15361	10424	2468.5	6.5	4	5	27
1268	9952.5	543	1218	3	2	5	10
1269	16025	14353	7262	11	4	22	68
1270	23	18	5	3	2	5	13
1271	6850	3183	120	7	6.5	5	24
1272	19677	640.5	8432	10	7	6	58
1273	10473	3441.5	883	5	4.5	6	29.5
1274	3999.5	6464.5	295	7	5	18	28
1275	16333	144	5847.5	838	9	19	119
1276	8820	2390.5	828	7	4	10	59.5
1277	13578.5	9354.5	2299.5	5	1	6	14
1278	17179	3260	11968	43	4	26	11
1279	15928	1223	3314	30	6	9	44
1280	100	1248.5	41	3	2	13	26
1281	19495	3974.5	6509.5	7	2	7	69
1282	13136	9823.5	2337	4	2	4	6
1283	3112	143	285	4	2	5	16
1284	14814	199	3017	4	2	3	18
1285	12783	6614	2136	153	15	64	178
1286	11185.5	1548	1852.5	4	2	5	35
1287	10894	2093	1165	668.5	349
1288	13506	108	2055.5	43	11	156.5	78
1289	10694	1631	1109.5	7	2	8	40
1290	17824	317.5	7821	5	2	24	68
1291	15742.5	11481.5	4124	5	2	4	13
1292	5065.5	12718.5	1074	4	2	18	38
1293	6012.5	13579	985	3	2	9	36
1294	19653	4270.5	5354.5	3	2	12	34
1295	17037	14510	3538	5	2	5	32
1296	15440	9138	2193	7	2	10	69
1297	15557	3567	2351	7	2	7	181
1298	16098	1473	2885.5	33	3	20	60
1299	19981	369	6977	45.5	3	58	100
1300	16254	7217	2956.5	19	6	6	65
1301	13430	446	2311	4	2	6	37
1302	16831.5	7362.5	2183	60	3	10	64
1303	19943	2736	9615	5	1	4	22
1304	7337	144	802	6	3	31	23
1305	20668	2623.5	12944.5	3	1	4	78
1306	863.5	281	369.5	3	2	9	26
1307	5566	3475	655	3	2	8	36
1308	7352	501	681.5	16	3	7	17
1309	12159	9067	1812	3	2	7	29
1310	19511.5	2800	4083	3	2	9	192.5
1311	14195	84	2530.5	4	2	8.5	44
1312	5519.5	1787.5	1132	3	2	14	87
1313	14053	972	1688	84	9	113.5	246
1314	10020	14232	1395	32	4	69	82
1315	8805	5668	1479.5	3	2	5	48
1316	18552	5244	6538	5	2.5	4	20
1317	13099	1502	4269	5	2	4	19
1318	13582	1142.5	2404	4	3	4	20
1319	14280	1835	5865.5	102	13.5	5	19
1320	13455	12353	2814	4	3	10	36
1321	16336.5	6702	2944	5	2	7	26
1322	5709	790	389	7	5	7	23
1323	13128	477	3858	20	2	6	20
1324	16322	883	7178	6	2	4	10
1325	51	1526.5	14	3	2	8	25
1326	15240	7829	3810.5	110.5	4	9	31
1327	6240	1412	448	3	3	7	26
1328	64	371	24	3	3	7	19
1329	8955	195	2281	3.5	1	18.5	59
1330	7705	86	520	5	2	8	40
1331	18210	445	7137.5	4	2	6	16
1332	11278	1310	1883	6	2	6	28
1333	15164	12643.5	3309.5	6	3	11	18
1334	10734.5	3750	1110.5	5	3	6	24
1335	12752.5	5874	1848.5	4	5	5	15.5
1336	10701.5	2026.5	1682.5	385	7	15	52
1337	7623.5	2114	605	4	2	3	14
1338	7384.5	5975	1340	3	2	5	28
1339	12458	55	2614.5	60	5
1340	5477	914	873.5	2	1	5	17
1341	6131	1045	1010	3	2	6	18.5
1342	6280	1063.5	1018	4	3	7	21
1343	13679.5	24	5667	4	1.5	5	16
1344	20228	4062.5	6947	4	2	5	20
1345	7862	655	617.5	4	4	5	22
1346	11531	263	3665	7	2	5	32
1347	10838	1838	2247	4	3	4	21
1348	18699.5	2006	8736	168.5	7	20	28
1349	11291	2599.5	1411	4	2	5	15
1350	8947	8011	1408	4	5	7	16
1351	10415	144.5	1964	10	2	8	45
1352	3187	7045	647	3	6	4.5	18
1353	1867	350	206	4	3	5	17
1354	17140	552	5263	6	2	5	19
1355	12187.5	859	2453	34	5	18	24
1356	4120.5	1031	355	4	2	5	19
1357	14593.5	72	2508	3	2	5	23
1358	5168.5	147	363.5	23	6	123	77
1359	11384	369	1617.5	110	6	12	38
1360	12859.5	941.5	3455	4	2	4	33
1361	8873.5	1206	860	7	3	5	16.5
1362	9950	2747	1358	222	18	25	48
1363	10633	11703	1342.5	6.5	3	5	10
1364	2177.5	39	358	3	2	5	38
1365	11335	2566	1885.5	51	5	14	29
1366	8850	5955	1794	11	3	5	12
1367	654.5	255	58	2	2	5	8
1368	10897	291	2562	8	2	3	13
1369	15892	4329.5	2727	3	2	4	7
1370	21308	4976	6665	10	3	5	12.5
1371	12981	5031	2795	10	3	5	7
1372	19309.5	2360.5	8867.5	13	3	5	15
1373	6683.5	2722	986	5	2	6	12
1374	1832	109	81	3	3	6	16
1375	18216	10839	4771	10	3	5	18
1376	10960	1114.5	1879.5	3	2	5	12
1377	18231	1759	5289.5	3	2	4	7
1378	12648	88	2920.5	10	2	4	16
1379	9872.5	5174.5	1092	4	2	4	16
1380	10452	14986	3606	3	3	7	10
1381	6897	95	632	3	2	6	13
1382	8478	97	947.5	4	2	7	35
1383	17676	1264.5	6443	6	2	4	9
1384	13443.5	9541	6816	3	2	3	4
1385	11813.5	5389.5	2643	5	2	4	5
1386	12343.5	1666	2352.5	3	2	9	45
1387	15082	5760	5550.5	3	2	6	22
1388	6321	5424.5	398	3	1	6	18
1389	9928.5	4196.5	912.5	7	2	11	64
1390	18525	14784	9288	10	2	5	15
1391	16105	12423	3446	4	2	6	31
1392	6272	4714	500	4	2	6	31
1393	18167	14487.5	5801.5	17	3	5	9
1394	11694	4743.5	6699	4	2	4	25
1395	15682	7510	5507	10	2	4	15
1396	7773.5	506.5	828.5	25	5	38	26
1397	14424	42	3143	4	3	5	28
1398	11073	1607	6215	4	2	5	19
1399	17996	1900	8470	5	2	5	20
1400	15541	13266	5306	3	2	5	17
1401	13089	7257.5	4012	5	2	8	101
1402	7324.5	2325.5	8681	4	2	4	21
1403	16359	1233	5999	4	2	4	27
1404	13605	4722	2972.5	4	2	6	14
1405	7406	10520	954	3	2	4	8
